# Supplementary material for: Twenty-Three Months Repetitive Transcranial Magnetic Stimulation of the Primary Motor Cortex for Refractory Trigeminal Neuralgia: A Single-Case Study
Source: Life (Basel). 2023 Jan 2;13(1):126. doi: 10.3390/life13010126 (PMC9866023; doi:10.3390/life13010126)
Supplement: Supplementary file 1 [file life-13-00126-s001.zip]

Archive with 1 entries (1 files):
- life-2079853-supplementary.pdf
